# Supplementary material for: Association of PAX3 Gene Polymorphism with Three-Dimensional Nasal Root Morphology
Source: Int J Mol Sci. 2025 Aug 14;26(16):7842. doi: 10.3390/ijms26167842 (PMC12386190; doi:10.3390/ijms26167842)
Supplement: Supplementary file 1 [file ijms-26-07842-s001.zip]

Archive with 1 entries (1 files):
- ijms-3782038-supplementary.pdf
